# Supplementary material for: Hepatocyte nuclear factor 4α regulates megalin expression in proximal tubular cells
Source: Biochem Biophys Rep. 2018 Dec 12;17:87–92. doi: 10.1016/j.bbrep.2018.11.010 (PMC6295598; doi:10.1016/j.bbrep.2018.11.010)
Supplement: Supplementary file 1 — Supplementary material [file mmc1.zip]

Archive with 5 entries (4 files):
- mmc1/
- mmc1/Conflict of Interest (Hara).pdf
- mmc1/Conflict of Interest (Inoue).pdf
- mmc1/Conflict of Interest (Sakaguchi).pdf
- mmc1/Conflict of Interest (Sasaki).pdf
